# Supplementary material for: Responses of Restored Vegetation Communities, Soil Properties, and Microbial Composition to Different Fertilization Treatments in an Alpine Mining Area
Source: Plants (Basel). 2026 Feb 11;15(4):569. doi: 10.3390/plants15040569 (PMC12944704; doi:10.3390/plants15040569)
Supplement: Supplementary file 1 [file plants-15-00569-s001.zip]

Archive with 1 entries (1 files):
- plants-4108253-supplementary.pdf
